# Supplementary material for: The twist-and-squeeze activation of CARF-fused adenosine deaminase by cyclic oligoadenylates
Source: EMBO J. 2025 Oct 17;44(23):6919–43. doi: 10.1038/s44318-025-00578-y (PMC12669630; doi:10.1038/s44318-025-00578-y)
Supplement: Supplementary file 4 — Movie EV2 [file 44318_2025_578_MOESM4_ESM.zip]

Archive with 4 entries (4 files):
- Movie EV2 Legend.docx
- __MACOSX/._Movie EV2 Legend.docx
- Movie EV2.mp4
- __MACOSX/._Movie EV2.mp4
