# Supplementary material for: The twist-and-squeeze activation of CARF-fused adenosine deaminase by cyclic oligoadenylates
Source: EMBO J. 2025 Oct 17;44(23):6919–43. doi: 10.1038/s44318-025-00578-y (PMC12669630; doi:10.1038/s44318-025-00578-y)
Supplement: Supplementary file 6 — Source data Fig. 1 [file 44318_2025_578_MOESM6_ESM.zip]

Archive with 4 entries (2 files):
- Figure 1/1A/
- Figure 1/1A/rna cleavage assay csx1-varying cA4 and Cad1.pdf
- Figure 1/1B/
- Figure 1/1B/rna cleavage assay csx1-varying Cad1.pdf
