# Supplementary material for: The twist-and-squeeze activation of CARF-fused adenosine deaminase by cyclic oligoadenylates
Source: EMBO J. 2025 Oct 17;44(23):6919–43. doi: 10.1038/s44318-025-00578-y (PMC12669630; doi:10.1038/s44318-025-00578-y)
Supplement: Supplementary file 7 — Source data Fig. 2 [file 44318_2025_578_MOESM7_ESM.zip]

Archive with 6 entries (3 files):
- Figure 2/2A/
- Figure 2/2A/uv absorbance-adenosine derivatives.pdf
- Figure 2/2B/
- Figure 2/2B/uv absorbance-adenosine derivatives (dATP, dGTP).pdf
- Figure 2/2C/
- Figure 2/2C/uv absorbance-100 nM cad1 atp deamination.pdf
