# Supplementary material for: The twist-and-squeeze activation of CARF-fused adenosine deaminase by cyclic oligoadenylates
Source: EMBO J. 2025 Oct 17;44(23):6919–43. doi: 10.1038/s44318-025-00578-y (PMC12669630; doi:10.1038/s44318-025-00578-y)
Supplement: Supplementary file 9 — Source data [file 44318_2025_578_MOESM9_ESM.xlsx]

## Sheet: Figures 2A-2B
		265nm			235nm
WT+Adenosine		1.596	1.651	1.597	0.513	0.555	0.593
WT+Adenosine+cA4		1.731	1.68	1.717	0.667	0.694	0.637
WT+Adenosine+cA6		1.629	1.692	1.675	0.568	0.567	0.603
WT+AMP		1.729	1.652	1.76	0.824	0.797	0.927
WT+AMP+cA4		1.851	1.62	1.579	0.873	0.926	0.753
WT+AMP+cA6		1.781	1.578	1.638	0.763	0.943	0.871
WT+ADP		1.553	1.633	1.665	0.523	0.557	0.593
WT+ADP+cA4		1.781	1.624	1.513	0.613	0.602	0.574
WT+ADP+cA6		1.629	1.699	1.697	0.554	0.557	0.522
WT+N6-mAMP		1.832	1.878	1.791	0.851	0.915	0.948
WT+N6-mAMP+cA4		1.809	1.942	1.804	0.838	0.875	0.954
WT+N6-mAMP+cA6		1.974	1.799	1.845	0.855	0.862	0.849
WT+ATP		1.458	1.519	1.672	0.391	0.495	0.521
WT+ATP+cA4		1.242	1.214	1.244	0.959	0.9	0.91
WT+ATP+cA6		1.096	1.333	1.275	0.866	0.959	0.987

## Sheet: Figure 2C
		265nm			235nm
WT+ATP		1.004	0.869	0.881	0.444	0.38	0.412
15 mins. pre-incubation		0.809	0.677	0.795	0.53	0.431	0.53
WT+ATP		0.895	0.852	0.862	0.42	0.375	0.382
15 mins. pre-incubation		0.765	0.732	0.756	0.41	0.383	0.413
WT+ATP		0.75	0.87	0.752	0.378	0.429	0.387
15 mins. pre-incubation		0.863	0.795	0.783	0.448	0.384	0.389
WT+ATP		0.856	0.822	0.858	0.244	0.24	0.293
15 mins. pre-incubation		0.669	0.63	0.638	0.433	0.392	0.412
WT+ATP		0.774	0.873	0.829	0.213	0.286	0.289
15 mins. pre-incubation		0.777	0.687	0.679	0.214	0.265	0.267
WT+ATP		0.892	0.861	0.832	0.33	0.325	0.245
15 mins. pre-incubation		0.802	0.886	0.884	0.285	0.306	0.311

## Sheet: EV1 A
		265nm			235nm
WT+ATP		1.004	0.869	0.881	0.444	0.38	0.412
15 mins. pre-incubation		0.573	0.649	0.771	0.548	0.639	0.852
WT+ATP		0.895	0.852	0.862	0.42	0.375	0.382
15 mins. pre-incubation		0.711	0.671	0.618	0.67	0.595	0.543
WT+ATP		0.75	0.87	0.752	0.378	0.429	0.387
15 mins. pre-incubation		0.717	0.588	0.672	0.634	0.406	0.502

## Sheet: EV1 B
		265nm (15,30,60)			235nm (15,30,60)
K106A+ATP		1.549	1.544	1.598	0.518	0.52	0.523
K106A+cA4 →WT+ATP (15 mins. pre-incubation)		1.187	1.14	1.168	0.879	0.888	0.819
K106A+ATP		1.549	1.544	1.598	0.518	0.52	0.523
K106A+cA4 →WT+ATP (30 mins. pre-incubation)		1.16	1.157	1.172	0.867	0.962	0.877
K106A+ATP		1.549	1.544	1.598	0.518	0.52	0.523
K106A+cA4 →WT+ATP (60 mins. pre-incubation)		1.11	1.148	1.136	0.899	0.849	0.87

## Sheet: EV1 C
		265nm			235nm
WT+ATP		0.995	0.99	0.937	0.536	0.484	0.42
30 mins. pre-incubation		0.76	0.76	0.764	0.538	0.561	0.579
WT+ATP		1.006	0.993	1.01	0.501	0.522	0.55
30 mins. pre-incubation		0.689	0.726	0.706	0.443	0.455	0.434
WT+ATP		0.949	0.847	0.891	0.408	0.319	0.406
30 mins. pre-incubation		0.779	0.802	0.792	0.342	0.377	0.366
WT+ATP		0.856	0.822	0.858	0.244	0.24	0.293
30 mins. pre-incubation		0.669	0.63	0.638	0.433	0.392	0.412
WT+ATP		0.774	0.873	0.829	0.213	0.286	0.289
30 mins. pre-incubation		0.777	0.687	0.679	0.214	0.265	0.267
WT+ATP		0.892	0.861	0.832	0.33	0.325	0.245
30 mins. pre-incubation		0.802	0.886	0.884	0.285	0.306	0.311
		265 nm			235 nm
WT+ATP		0.921	0.832	0.872	0.411	0.366	0.401
60 mins. pre-incubation		0.643	0.718	0.793	0.446	0.498	0.584
WT+ATP		0.85	0.77	0.849	0.352	0.302	0.374
60 mins. pre-incubation		0.567	0.673	0.649	0.345	0.326	0.329
WT+ATP		0.923	0.878	0.889	0.539	0.473	0.534
60 mins. pre-incubation		0.746	0.737	0.755	0.415	0.409	0.411
WT+ATP		0.856	0.822	0.858	0.244	0.24	0.293
60 mins. pre-incubation		0.669	0.63	0.638	0.433	0.392	0.412

## Sheet: SD 2A
		265nm			235nm
Adenosine		1.602	1.645	1.544	0.561	0.597	0.497
Adenosine+cA4		1.693	1.762	1.647	0.711	0.629	0.65
Adenosine+cA6		1.74	1.785	1.718	0.675	0.635	0.554
AMP		1.526	1.75	1.678	0.914	0.943	0.872
AMP+cA4		1.586	1.759	1.615	0.912	0.931	0.836
AMP+cA6		1.705	1.613	1.542	0.861	0.974	0.982
ADP		1.471	1.587	1.53	0.464	0.513	0.467
ADP+cA4		1.728	1.754	1.514	0.547	0.53	0.497
ADP+cA6		1.567	1.651	1.491	0.53	0.579	0.486
ATP		1.629	1.727	1.702	0.463	0.469	0.557
ATP+cA4		1.689	1.679	1.573	0.483	0.565	0.508
ATP+cA6		1.756	1.797	1.737	0.502	0.48	0.502
N6-mAMP		1.745	1.898	1.923	0.897	0.886	0.968
N6-mAMP+cA4		1.831	1.944	1.939	0.812	0.843	0.908
N6-mAMP+cA6		1.918	1.867	1.871	0.862	0.862	0.961

## Sheet: SD 2B
		265			235
WT+dATP		1.608	1.7	1.612	0.618	0.523	0.519
WT+dATP+cA4		1.742	1.683	1.659	0.562	0.577	0.66
WT+dATP+cA6		1.722	1.634	1.614	0.601	0.569	0.569
WT+dGTP		1.661	1.617	1.585	0.988	1.002	0.983
WT+dGTP+cA4		1.796	1.814	1.767	1.19	1.118	1.121
WT+dGTP+cA6		1.752	1.777	1.58	1.014	1.057	1.089

## Sheet: SD 2C
		265nm (15,30,60)			235nm (15,30.60)
WT+ATP		1.017	1.016	1.009	0.299	0.298	0.285
15 mins. pre-incubation		1.038	1.048	1.004	0.35	0.341	0.331
WT+ATP		1.002	0.985	0.971	0.294	0.287	0.282
30 mins. pre-incubation		0.99	0.953	0.947	0.32	0.303	0.303
WT+ATP		0.984	0.957	0.968	0.304	0.289	0.289
60 mins. pre-incubation		1.007	1.013	1.01	0.303	0.308	0.313
